# Supplementary material for: Calcium Alginate Fibers/Boron Nitride Composite Lithium-Ion Battery Separators with Excellent Thermal Stability and Cycling Performance
Source: Molecules. 2024 Nov 11;29(22):5311. doi: 10.3390/molecules29225311 (PMC11596189; doi:10.3390/molecules29225311)
Supplement: Supplementary file 1 [file molecules-29-05311-s001.zip]

Archive with 1 entries (1 files):
- molecules-3279079-supplementary.pdf
